# Supplementary material for: Redefining prognostication of de novo cytogenetically normal acute myeloid leukemia in young adults
Source: Blood Cancer J. 2020 Oct 19;10(10):104. doi: 10.1038/s41408-020-00373-4 (PMC7573626; doi:10.1038/s41408-020-00373-4)
Supplement: Supplementary file 14 — Dataset 1 [file 41408_2020_373_MOESM14_ESM.xlsx]

## Sheet: Supplemental Data 1
AML panel	Trusight myeloid panel	Myeloid-focused panel	Pan-cancer panel
ASXL1	ASXL1	ASXL1	ASXL1
ATRX	ATRX	ATRX	ATRX
BCOR	BCOR	BCOR	BCOR
CBL	CBL	CBL	CBL
CEBPA	CEBPA	CEBPA	CEBPA
DNMT3A	DNMT3A	DNMT3A	DNMT3A
ETV6	ETV6	ETV6	ETV6
EZH2	EZH2	EZH2	EZH2
FLT3	FLT3	FLT3	FLT3
GATA2	GATA2	GATA2	GATA2
IDH1	IDH1	IDH1	IDH1
IDH2	IDH2	IDH2	IDH2
JAK2	JAK2	JAK2	JAK2
JAK3	JAK3	JAK3	JAK3
KDM6A	KDM6A	KDM6A	KDM6A
KIT	KIT	KIT	KIT
KMT2A	KMT2A	KMT2A	KMT2A
KRAS	KRAS	KRAS	KRAS
NF1		NF1	NF1
NOTCH1	NOTCH1	NOTCH1	NOTCH1
NPM1	NPM1	NPM1	NPM1
NRAS	NRAS	NRAS	NRAS
PHF6	PHF6	PHF6	PHF6
PTPN11	PTPN11	PTPN11	PTPN11
RAD21	RAD21	RAD21	RAD21
RUNX1	RUNX1	RUNX1	RUNX1
SF3B1	SF3B1	SF3B1	SF3B1
SMC1A	SMC1A	SMC1A	SMC1A
SMC3	SMC3	SMC3	SMC3
SRSF2	SRSF2	SRSF2	SRSF2
STAG2	STAG2	STAG2	STAG2
TET2	TET2	TET2	TET2
TP53	TP53	TP53	TP53
U2AF1	U2AF1	U2AF1	U2AF1
WT1	WT1	WT1	WT1
ZRSR2	ZRSR2	ZRSR2	ZRSR2
	ABL1	ABL1	ABL1
	BCORL1	BCORL1	BCORL1
	BRAF	BRAF	BRAF
	CALR	CALR	CALR
	CDKN2A	CDKN2A	CDKN2A
	CSF3R	CSF3R	CSF3R
	FBXW7	FBXW7	FBXW7
	GATA1	GATA1	GATA1
	GNAS	GNAS	GNAS
	HRAS	HRAS	HRAS
	IKZF1	IKZF1	IKZF1
	MPL	MPL	MPL
	MYD88	MYD88	MYD88
	PDGFRA	PDGFRA	PDGFRA
	PTEN	PTEN	PTEN
	SETBP1	SETBP1	SETBP1
	CBLB	CBLB	ABL2
	CBLC	CBLC	ACVR1B
	CUX1	CUX1	ACVR2A
		ATM	ATM
		CREBBP	CREBBP
		CXCR4	CXCR4
		KMT2B	KMT2B
		KMT2D	KMT2D
		SETD2	SETD2
		SETDB1	SETDB1
		ANKRD26	ABCA1
		DDX41	ADRA1A
		ETNK1	AJUBA
		GNB1	AKAP9
		PPM1D	AKT1
			AKT2
			AKT3
			ALB
			ALK
			ALOX12B
			AMBRA1
			AMER1
			APC
			APOB
			AR
			ARAF
			ARFRP1
			ARHGAP35
			ARID1A
			ARID1B
			ARID2
			ARID5B
			ATG13
			ATG2A
			ATG7
			ATR
			AURKA
			AURKB
			AXIN1
			AXIN2
			AXL
			B4GALT3
			BAP1
			BARD1
			BCL2
			BCL2L1
			BCL2L2
			BCL6
			BLM
			BMPR1A
			BRCA1
			BRCA2
			BRD4
			BRD7
			BRIP1
			BTG1
			BTG2
			BTK
			BUB1B
			C11orf30
			CARD11
			CASP8
			CBFB
			CCND1
			CCND2
			CCND3
			CCNE1
			CD22
			CD274
			CD70
			CD79A
			CD79B
			CDC27
			CDC6
			CDC73
			CDH1
			CDK12
			CDK4
			CDK6
			CDK8
			CDKN1A
			CDKN1B
			CDKN2B
			CDKN2C
			CEP128
			CEP192
			CHD2
			CHD4
			CHEK1
			CHEK2
			CIC
			COG2
			COL11A1
			COL7A1
			CR1
			CRIPAK
			CRKL
			CRLF2
			CSF1R
			CSMD3
			CTCF
			CTNNA1
			CTNNB1
			CTR9
			CUL3
			CUL4A
			CYLD
			CYP17A1
			DAPK1
			DAXX
			DDB1
			DDB2
			DDR1
			DDR2
			DICER1
			DIS3
			DKC1
			DNAH3
			DOCK8
			DOT1L
			EED
			EGFR
			EGR3
			EIF4A2
			ELF3
			EP300
			EP400
			EPCAM
			EPHA3
			EPHA5
			EPHA7
			EPHB1
			EPHB2
			EPHB4
			EPHB6
			EPPK1
			ERBB2
			ERBB3
			ERBB4
			ERCC1
			ERCC2
			ERCC3
			ERCC4
			ERCC5
			ERG
			ESR1
			ESRRG
			EXT1
			EXT2
			FAH
			FAM46C
			FANCA
			FANCB
			FANCC
			FANCD2
			FANCE
			FANCF
			FANCG
			FANCI
			FANCL
			FANCM
			FAS
			FAT1
			FAT2
			FAT3
			FGF10
			FGF12
			FGF14
			FGF19
			FGF23
			FGF3
			FGF4
			FGF6
			FGFR1
			FGFR2
			FGFR3
			FGFR4
			FH
			FLCN
			FLT1
			FLT4
			FOXA1
			FOXA2
			FOXL2
			FOXP1
			FRS2
			FUBP1
			G6PC
			GABRA6
			GALNT3
			GATA3
			GATA4
			GATA6
			GCN1L1
			GID4
			GJB2
			GNA11
			GNA13
			GNAQ
			GPR124
			GRIN2A
			GRM3
			GSK3B
			H3F3A
			H3F3C
			HDAC1
			HDAC4
			HFE
			HGF
			HIPK1
			HIST1H1C
			HIST1H2BD
			HLA-A
			HLA-B
			HNF1A
			HNF4A
			HOXB13
			HSD3B1
			HSP90AA1
			HUWE1
			ID3
			IGF1R
			IGF2
			IGFN1
			IHH
			IKBKE
			IL7R
			INHBA
			INPP4B
			IRF2
			IRF4
			IRS2
			JAK1
			JMJD1C
			JUN
			KAT6A
			KCTD11
			KDM5A
			KDM5C
			KDR
			KEAP1
			KEL
			KLHL6
			KMT2C
			LGR5
			LIFR
			LMO1
			LRIG3
			LRP1B
			LRRK2
			LTK
			LYN
			LZTR1
			MACF1
			MAF
			MAGI2
			MALAT1
			MAP2K1
			MAP2K2
			MAP2K4
			MAP3K1
			MAP3K11
			MAP3K13
			MAPK1
			MAPK8IP1
			MAX
			MCL1
			MDM2
			MDM4
			MECOM
			MED12
			MED12L
			MEF2B
			MEN1
			MERTK
			MET
			MIR142
			MITF
			MKNK1
			MLH1
			MRE11A
			MSH2
			MSH3
			MSH6
			MST1R
			MTAP
			MTOR
			MUC6
			MUTYH
			MYC
			MYCL
			MYCN
			NAV3
			NBN
			NBS1
			NCOA1
			NCOR1
			NF2
			NFE2L2
			NFE2L3
			NFKBIA
			NHEJ1
			NKX2-1
			NLRC5
			NOTCH2
			NOTCH3
			NSD1
			NT5C2
			NTHL1
			NTRK1
			NTRK2
			NTRK3
			NUP205
			NUP93
			OBSCN
			P2RY8
			PAK3
			PALB2
			PARK2
			PARP1
			PARP2
			PARP3
			PAX5
			PAXIP1
			PBRM1
			PCBP1
			PCNA
			PDCD1
			PDCD1LG2
			PDGFRB
			PDK1
			PHOX2B
			PIK3C2B
			PIK3C2G
			PIK3CA
			PIK3CB
			PIK3CG
			PIK3R1
			PIK3R2
			PIM1
			PKHD1L1
			PLCB1
			PLCG2
			PMS1
			PMS2
			POLB
			POLD1
			POLE
			POLH
			POLQ
			PPARG
			PPP1R15A
			PPP2R1A
			PPP2R2A
			PRDM1
			PRDM9
			PREX2
			PRKAR1A
			PRKCI
			PRKDC
			PRSS1
			PRSS8
			PRX
			PTCH1
			PTPRC
			PTPRO
			PTPRQ
			PUM2
			QKI
			RAC1
			RAD50
			RAD51
			RAD51B
			RAD51C
			RAD51D
			RAD52
			RAD54L
			RAF1
			RANBP2
			RARA
			RASA1
			RASSF1
			RB1
			RBM10
			RECQL
			RECQL4
			REL
			RET
			RHBDF2
			RHOA
			RHOB
			RICTOR
			RNF43
			ROS1
			RPL22
			RPL5
			RPS6KA3
			RPTOR
			RUNX1T1
			SBDS
			SDHA
			SDHAF2
			SDHB
			SDHC
			SDHD
			SERPINA1
			SFI1
			SGK1
			SHH
			SIN3A
			SLIT2
			SMAD2
			SMAD3
			SMAD4
			SMARCA4
			SMARCB1
			SMARCE1
			SMO
			SNCAIP
			SOCS1
			SOS1
			SOX10
			SOX17
			SOX2
			SOX9
			SPEN
			SPOP
			SPTA1
			SRC
			SRCAP
			SRGAP1
			STAT3
			STAT4
			STK11
			SUFU
			SYK
			SYNE1
			TAF1
			TBL1XR1
			TBX3
			TCF7L2
			TEK
			TERT
			TET1
			TET3
			TGFBR2
			THBS1
			TIPARP
			TLR4
			TMEM127
			TNFAIP3
			TNFRSF14
			TNFSF18
			TOP1
			TOP2A
			TP53BP1
			TPR
			TRAF3
			TSC1
			TSC2
			TSHR
			TSHZ2
			TSHZ3
			TYRO3
			UBN1
			UBR4
			UROD
			USP9X
			VAV2
			VEGFA
			VEZF1
			VHL
			VMO1
			WDTC1
			WHSC1
			WHSC1L1
			WISP3
			WRN
			XPA
			XPC
			XPO1
			XRCC2
			XRCC3
			XRCC4
			XRCC5
			XRCC6
			ZBTB2
			ZNF217
			ZNF469
			ZNF703
			ZNF804A
			ZNRF3
